# Supplementary material for: Value of endoscopic ultrasonography in the observation of the remnant pancreas after pancreatectomy
Source: PLoS One. 2021 Jan 19;16(1):e0245447. doi: 10.1371/journal.pone.0245447 (PMC7815110; doi:10.1371/journal.pone.0245447)
Supplement: S1 File — (CSV) [file pone.0245447.s001.csv]

Number	primary desiase	surgical procedure	pancreatic hardness	preoperative EUS	postoperative EUS	Complete observation of RP	Not observation of RP	EUS findings	EUS findings none 0, 1	EUS cyst none 0, 1	EUS SOL none 0, 1	EUS MPD dilatation none 0, 1	EUS CP èÈµ	EUS-FNA none 0, 1	FNA gauge	FNA diagnosis	Secondary operation none 0, 1	reccurrence sute	reccurrence none 0, 1	reccurrence (RP)	CT/MRI findings	CT/MR findings none 0, 1	CT/MRI cyst none 0, 1	CT/MRI LDA none 0, 1	CT/MRI MPD dilatation none 0, 1	CA19-9 elevation none 0, 1	pT	pN	pM	pUICC(7th edition) stage	Residual tumor none 0, 1	age	75 years>	80 years>	Sex	male 1	height	weight	BMI	Liver disease none 0, 1	smokeing none 0, 1	smoking	Alcohol none 0, 1	Alcohol	weight loss none 0, 1	weight loss	jaundice none 0, 1	preoperative endoscopic drainage none 0, 1	DM none 0, 1
1	IPMN	DP	soft	1	1	1	0	[	0	0	0	0	0	0	0		0	[	0	0	[	0	0	0	0	0	0	0	0	IPMN	0	76	1	0	female	0	147.7	49.1	23	0	0	0	0	0	0	0	0	0	0
2	carcinoma of body and tail of pancreas	DP	soft	0	1	1	0	[	0	0	0	0	0	0	0		0	[	0	0	[	0	0	0	0	0	is	0	0	0	0	59	0	0	female	0	160	50.1	20	0	0	0	0	0	0	0	0	0	0
3	carcinoma of body and tail of pancreas	DP	soft	0	1	1	0	[	0	0	0	0	0	0	0		0	[	0	0	[	0	0	0	0	0	1	1	0	2B	0	63	0	0	female	0	158	45	18	0	0	0	0	0	1	7k/3M	0	0	1
4	carcinoma of body and tail of pancreas	DP	soft	0	1	1	0	cysti10mm	1	1	0	0	0	0	0		0	[	0	0	cyst	1	1	0	0	0	is	0	0	0	0	63	0	0	female	0	159	49.1	19	0	0	0	0	0	0	0	0	0	0
5	carcinoma of body and tail of pancreas	DP	hard	1	1	1	0	CP{	1	0	0	0	1	0	0		0	[	0	0	[	0	0	0	0	0	is	0	0	0	0	52	0	0	female	0	157.6	52.8	21	0	1	10*34y	0	0	0	0	0	1	0
6	carcinoma of body and tail of pancreas	DP	soft	1	1	1	0	SOL+iÇ	1	0	1	0	0	0	0		0	[	0	0	cyst	1	1	0	0	0	is	0	0	0	0	66	0	0	male	1	166.3	56.1	20.3	0	0	0	1	1*48y	0	0	0	0	0
7	carcinoma of body and tail of pancreas	DP	soft	1	1	1	0	cystiIPMN?8mm)	1	1	0	0	0	0	0		0	[	0	0	[	0	0	0	0	0	1	0	0	1A	0	78	1	0	female	0	150	48.7	22	0	0	0	0	0	0	0	0	0	0
8	carcinoma of body and tail of pancreas	DP	soft	0	1	1	0	SOL+(9.8j	1	0	1	0	0	0	0		0	[	0	0	[	0	0	0	0	0	is	0	0	0	0	61	0	0	male	1	172	70	23.7	0	0	0	1	1*41y	0	0	0	0	0
9	carcinoma of body and tail of pancreas	DP	soft	0	1	1	0	cysti4mmj	1	1	0	0	0	0	0		0	[	0	0	[	0	0	0	0	0	1	0	0	1A	0	64	0	0	female	0	153	64	27	0	0	0	0	0	0	0	0	0	0
10	IPMN	LDP	soft	1	1	1	0	[	0	0	0	0	0	0	0		0	[	0	0	cyst	1	1	0	0	0	0	0	0	IPMN	0	67	0	0	female	0	154.6	48.1	20	0	0	0	0	0	0	0	0	0	0
11	carcinoma of body and tail of pancreas	LDP	soft	1	1	1	0	[	0	0	0	0	0	0	0		0	[	0	0	[	0	0	0	0	0	is	0	0	0	0	65	0	0	male	1	165.8	63.6	23.1	0	1	25*40y	1	4*44y	0	0	0	0	0
12	carcinoma of body and tail of pancreas	LDP	hard	0	1	1	0	[	0	0	0	0	0	0	0		0	[	0	0	[	0	0	0	0	0	is	0	0	0	0	81	1	1	male	1	149.3	46.7	21	0	0	0	0	0	0	0	0	0	0
13	IPMN	LDP	soft	1	1	1	0	CP+	1	0	0	0	1	0	0		0	[	0	0	[	0	0	0	0	0	0	0	0	IPMN	0	69	0	0	female	0	150.7	78.4	35	0	0	0	0	0	0	0	0	0	0
14	IPMN	LDP	soft	1	1	1	0	CP{,cyst	1	0	0	0	1	0	0		0	[	0	0	cyst	1	1	0	0	0	0	0	0	IPMN	0	73	0	0	male	1	167.9	67.6	24	0	1	20*55y	1	350ml*55y	0	0	0	0	0
15	IPMC	PPPD	soft	0	1	1	0	cyst(4mm)	1	1	0	0	0	0	0		0	[	0	0	[	0	0	0	0	0	0	0	0	IPMC	0	72	0	0	female	0	149	49	22	0	0	0	0	0	0	0	0	0	1
16	IPMN	SSPD	hard	1	1	1	0	cyst	1	1	0	0	0	0	0		0	[	0	0	cyst	1	1	0	0	0	0	0	0	IPMN	0	62	0	0	male	1	168	79.8	28.3	0	1	20*30y	0	0	0	0	0	0	0
17	carcinoma of head of pancreas	SSPD	hard	0	1	1	0	cyst	1	1	0	0	0	0	0		0	[	0	0	cyst	1	1	0	0	0	is	0	0	0	0	58	0	0	male	1	173	79.1	26.4	0	1	20*37y	1	r[5{*37y	0	0	0	1	0
18	IPMN	SSPPD	soft	0	1	1	0	[	0	0	0	0	0	0	0		0	[	0	0	[	0	0	0	0	0	0	0	0	IPMN	0	67	0	0	male	1	157	71	28.8	0	1	40*37y	0	0	1	5k	0	0	0
19	carcinoma of head of pancreas	SSPPD	hard	1	1	1	0	[	0	0	0	0	0	0	0		0	[	0	0	[	0	0	0	0	0	1	0	0	1A	0	56	0	0	male	1	160	71.5	27.9	0	1	20*40y	1	2*40y	0	0	0	0	0
20	carcinoma of head of pancreas	SSPPD	hard	1	1	1	0	[	0	0	0	0	0	0	0		0	[	0	0	[	0	0	0	0	0	is	0	0	0	0	59	0	0	male	1	163.7	63.2	23.6	Alc	1	20*41y	1	5*41y	0	0	0	0	0
21	carcinoma of head of pancreas	SSPPD	hard	1	1	1	0	[	0	0	0	0	0	0	0		0	[	0	0	[	0	0	0	0	0	1	0	0	1A	0	70	0	0	female	0	153	61.3	26	0	1	10*50y	1	1/50y	0	0	0	0	0
22	IPMC	SSPPD	soft	1	1	1	0	cysti4,8mmj	1	1	0	0	0	0	0		0	[	0	0	cyst	1	1	0	0	0	0	0	0	IPMC	0	61	0	0	female	0	146	46.8	22	0	0	0	0	0	0	0	0	0	0
23	IPMN+high grade dysplasia	SSPPD	hard	1	1	1	0	cystAMPD D	1	1	0	1	0	0	0		0	[	0	0	cystAMPD D	1	1	0	1	0	0	0	0	IPMN	0	59	0	0	male	1	158	64	25.6	0	1	40*41y	0	0	0	0	0	0	0
24	carcinoma of head of pancreas	SSPPD	soft	1	1	1	0	cystiSCN?37mm)	1	1	0	0	0	0	0		0	[	0	0	cyst	1	1	0	0	0	1	0	0	1A	0	63	0	0	female	0	159	72	28	0	0	0	0	0	0	0	0	0	1
25	carcinoma of body and tail of pancreas	DP	soft	1	1	1	0	[	0	0	0	0	0	0	0		0	[	0	0	[	0	0	0	0	1	2	1	0	2B	0	73	0	0	female	0	153	41.1	18	0	0	0	0	0	0	0	0	0	0
26	carcinoma of body and tail of pancreas	DP	soft	1	1	1	0	[	0	0	0	0	0	0	0		0	[	0	0	[	0	0	0	0	1	2	1	0	2B	0	62	0	0	female	0	162	63.2	24	0	0	0	0	0	0	0	0	0	0
27	carcinoma of body and tail of pancreas	DP	hard	1	1	1	0	[	0	0	0	0	0	0	0		0	[	0	0	[	0	0	0	0	1	2	1	0	2B	0	67	0	0	female	0	161	67.7	26	0	0	0	0	0	0	0	0	0	1
28	carcinoma of body and tail of pancreas	DP	soft	1	1	1	0	[	0	0	0	0	0	0	0		0	[	0	0	[	0	0	0	0	1	2	0	0	1B	0	64	0	0	female	0	160	64.4	25	0	0	0	0	0	1	12k/6M	0	0	1
29	carcinoma of body and tail of pancreas	DP	soft	0	1	1	0	SOL+i8mmjACBD/MPD D	1	0	1	1	0	0	0		0	[	0	0	CBD/MPD D	0	0	1	1	1	is	0	0	0	0	65	0	0	female	0	155	56.5	24	0	0	0	0	0	0	0	0	0	0
30	IPMN	SSPPD	soft	0	1	1	0	[	0	0	0	0	0	0	0		0	[	0	0	[	0	0	0	0	1	0	0	0	IPMN	0	73	0	0	male	1	161	52.2	20.1	0	0	0	1	350*54y	0	0	0	0	0
31	carcinoma of body and tail of pancreas	DP	soft	1	1	1	0	[	0	0	0	0	0	0	0		0	 dí	1	0	[	0	0	0	0	1	3	1	0	2B	0	79	1	0	male	1	162	55	21	0	1	15*40y	0	0	1	10k/y	0	0	1
32	IPMN	PD	soft	1	1	1	0	SOL	1	0	1	0	0	1	25G	classIV, adenoca	1	cäX	1	1	MPD D	1	0	0	1	1	1	0	0	1A	0	75	1	0	female	0	157	45	18	0	0	0	0	0	0	0	0	0	0
33	IPMA	LapDP	hard	1	1	1	0	cyst,MPD D	1	1	0	1	0	0	0		0	cäXIPMN	0	0	cyst,MPD D	1	1	0	1	1	0	0	0	IPMN	0	78	1	0	male	1	159	63.2	25	0	1	3*40y	0	0	0	0	0	0	0
34	carcinoma of head of pancreas	SSPPD	hard	1	1	0	1	[	0	0	0	0	0	0	0		0	pßÄ­	1	0	[	0	0	0	0	1	3	1	0	2B	0	59	0	0	male	1	171	67.2	23	0	1	15*40y	1	350beer*5/40y	1	2k/1M	0	1	0
35	carcinoma of head of pancreas	SSPPD	soft	1	1	1	0	cyst(25mm	1	1	0	0	0	0	0		0	 dí	1	0	cyst	1	1	0	0	1	2	1	0	2B	0	72	0	0	male	1	157	69.2	28.1	0	1	40*50y	0	0	0	0	0	0	0
36	carcinoma of head of pancreas	SSPPD	hard	1	1	0	1	[	0	0	0	0	0	0	0		0	½­Ì]Ú	1	0	[	0	0	0	0	1	2	0	0	1B	0	65	0	0	male	1	169	55	19.3	0	1	20*15y	0	0	0	0	0	0	1
37	IPMN	SSPPD	soft	1	1	1	0	SOL+31mm	1	0	1	0	0	1	25G	classV,adeno	0	cäX«ANL	1	1	[	0	0	0	0	1	0	0	0	IPMN	0	57	0	0	male	1	170.6	70.4	24.2	0	1	40*35y	1	2*35y	0	0	0	0	0
38	carcinoma of head of pancreas	SSPPD	hard	1	1	1	0	`ðAMPD D	1	0	0	1	0	0	0		0	SMAüÓ_op	1	0	MPD D	1	0	0	1	1	3	1	0	2B	0	67	0	0	male	1	174	64.3	21.2	0	1	20*47y	1	4*47Y	1	3kg/3M	1	1	0
39	carcinoma of head of pancreas+S colon	SSPPD	hard	1	1	1	0	SOL{4mm	1	0	1	0	0	1	25G	classIV	0	cäXÇATå®¬pß	1	1	[	0	0	0	0	1	3	1	0	2B	0	62	0	0	male	1	181	62.6	19.1	0	1	20*30y	1	2/d*44y	1	unknown	1	0	0
40	carcinoma of head of pancreas	SSPPD	hard	1	1	1	0	SOL{	1	0	1	0	0	0	0		0	½­Ì]Ú@GEM+nabPTXËGSËmFFX	1	0	[	0	0	0	0	1	3	1	0	2B	0	47	0	0	male	1	177	91.8	29.3	0	1	20*20y	1	3*20y	1	12k/3M	0	0	1
41	carcinoma of body and tail of pancreas	DP	soft	1	1	1	0	SOL{	1	0	1	0	0	1	25G	classII	0	cäX	1	1	[	0	0	0	0	0	2	1	0	2B	0	61	0	0	male	1	179	55.3	17.3	0	1	30*30y	1	500r[2{/1ñü~40y	1	2k/M	0	0	0
42	carcinoma of body and tail of pancreas	DP	soft	0	1	1	0	SOL{	1	0	1	0	0	1	25G	classIII,atypical	1	cäXÄ­	1	1	[	0	0	0	0	0	is	0	0	0	0	70	0	0	male	1	167	57	20.4	alc	1	50*50y	1	5*50y	0	0	0	0	0
43	carcinoma of head of pancreas	PD	hard	0	1	0	1	SOL+(19mm)	1	0	1	0	0	1	25G	classV,adeno	1	cäXÄ­	1	1	LDA{	1	0	1	0	1	1	0	0	1A	0	39	0	0	male	1	161	60	23.1	0	1	30*20y	1	500ml*20y	0	0	0	0	0
44	carcinoma of head of pancreas	SSPPD	hard	1	1	1	0	SOL+i30mm	1	0	1	0	0	1	22G	classV,adeno	1	cäXA½­Ì]Ú	1	1	LDA{	1	0	1	0	1	1	1	0	2b	0	72	0	0	male	1	168	51.3	18.2	0	0	0	0	0	1	2k/3M	0	0	0
45	carcinoma of body and tail of pancreas	DP	hard	1	1	1	0	SOL+	1	0	1	0	0	1	25G	classV,adeno	1	cäXÄ­	1	1	SOL+	1	0	1	0	0	1	0	0	1A	0	74	0	0	female	0	156	56.4	23	0	0	0	0	0	1	4k/2M	0	0	1
[truncated: 65 more columns]
